# Supplementary material for: Antimicrobial Activity and Phytochemical Characterization of Baccharis concava Pers., a Native Plant of the Central Chilean Coast
Source: Molecules. 2024 Apr 7;29(7):1654. doi: 10.3390/molecules29071654 (PMC11013932; doi:10.3390/molecules29071654)
Supplement: Supplementary file 1 [file molecules-29-01654-s001.zip]

Archive with 1 entries (1 files):
- molecules-2869768-supplementary.pdf
